# Supplementary material for: openBIS: a flexible framework for managing and analyzing complex data in biology research
Source: BMC Bioinformatics. 2011 Dec 8;12:468. doi: 10.1186/1471-2105-12-468 (PMC3275639; doi:10.1186/1471-2105-12-468)
Supplement: Additional file 1 — Glossary. Glossary of terms used specifically in openBIS. [file 1471-2105-12-468-S1.XLS]

## Sheet: Feuil1
Supplementary Table S1: Glossary
AS	The Application Server is the central hub of openBIS. Here runs the software application. The AS manages the metadata and links to the data.
Companion Server	Companion Servers are additional software tools for data transport (e.g. Datamover), import and export (e.g. CIFEX).
CIFEX	The CISD File EXchanger (cifex.ethz.ch), is a web-based application for exchanging and transferring large files (> 2GB).
Datamover	Datamover is a program for reliably transferring data from one network location to another on possibly unreliable lines. For example it can transfer data produced by a measurement device attached to a dedicated measurement computer to a central storage cluster via the internet.
Data Repository	The data repository consists of the relational database management system and the data store.
Dataset	A dataset is a collection of data containing the values of the actual measurements. Both raw data and processed data can be stored as individual datasets.
Dataset Type	To organize metadata in a flexible way the concept of dataset types (in addition to experiment and sample types) has been introduced. At this level metadata will be assigned by using property types. A dataset type can be defined individually for every dataset (e.g., text, tsv, mzXML, SRF).
Data Space	A data space is the highest entity of openBIS to organize data hierarchically. Permission rules are applied at this level. A data space contains projects, experiments, samples and datasets.
Data Store	The data store is part of a data repository. It resides on one (flat storage mode) or multiple (segmented storage mode) file shares. The data store is organized by datasets, which can be raw measurement or result data. See also relational database management system.
Dropbox	Dropbox is a directory located either on a local file system or on a file server that is monitored for write activity by the DSS. If DSS finds new data in a dropbox, it will execute an ETL routine configured for this dropbox.
DSS	The Data Store Server manages the datasets, which are commonly large, on a file server like a Network Attached Storage device. A DSS by design is not merely an ‘internet-ready file server’ but can provide support for sophisticated queries on the data it stores.
ETL	Extract, Transform and Load is a process in database usage that involves extracting data from outside sources, transforming it to fit query and visualization needs, and loading it into the data store.
Experiment	The experiment is one of the openBIS entities to organize data hierarchically. An experiment is an empirical approach to acquiring data. The experiment in turn typically contains at least one sample, the object being measured or observed and compared to each other.
Experiment Type	To organize metadata in a flexible way the concept of experiment types (in addition to sample and dataset types) has been introduced. At this level metadata will be assigned by using property types. An experiment type can be defined individually for every experiment (e.g., Cloning or MS_Injection).
Project	The project is one of the openBIS entities to organize data hierarchically. A project groups one or more related experiments.
Property Types	Property types allow researchers to provide custom properties (i.e. annotations) to experiments, samples and datasets. They are unique and can be reused.
Relational Database Management System	A relational database or ‘relational database management system’ (RDBMS) is a separate server program internally organizing data according to the relational model as layed out by Codd. openBIS uses PostgreSQL as its relational database engine. The RDBMS is part of the data repository. AS uses one relational database that holds metadata and necessary index information for datasets stored in DSS. D…
Role	Application access permissions are defined by assigning Roles to users or groups of users. A role determines (authorizes) what a user or group of users is allowed to see and what operations a user can perform.
Sample	The sample is one of the openBIS entities to organize data hierarchically. A sample is an object being measured or observed and compared to each other (e.g. some DNA or a protein extract).
Sample Type	To organize metadata in a flexible way the concept of sample types (in addition to experiment and dataset types) has been introduced. At this level metadata will be assigned by using property types. A sample type can be defined individually for every sample (e.g. DNA_sequencing or MS_injection).
Storage Mode, flat	The flat storage mode is the default mode for the data store. In this mode, the data store is on one share or file system, which has to be the same file system that the dropbox resides on.
Storage Mode, segmented	The segmented storage mode is an advanced mode where the data store resides on multiple shares. As most NAS providers hand out shares in chunks of 4-8TB, this allows for building one logical data store from these small chunks. For each dropbox, there is an ‘incoming share’ where data will be put when they are first uploaded to the system. Furthermore, there can be any number of ‘extension shares’…
