# Supplementary material for: openBIS: a flexible framework for managing and analyzing complex data in biology research
Source: BMC Bioinformatics. 2011 Dec 8;12:468. doi: 10.1186/1471-2105-12-468 (PMC3275639; doi:10.1186/1471-2105-12-468)
Supplement: Additional file 3 — Selected openBIS functionalities. Core functionalities of openBIS as well as HCS, metabolomics, proteomics and next generation sequencing specific functionalities are listed in a table. [file 1471-2105-12-468-S3.XLS]

## Sheet: Feuil1
Supplementary Table S2: selected openBIS functionalities
Core functionalities
User Interface	Browser-based web 2.0 interface
Machine Interface	● Web-based application programming interface
	● Command-line tools for simplified usage from scripts
Metadata Organization	● Structured, configurable metadata on experiments, samples and datasets based on “property types”
	● Each type of experiments, samples and datasets can have a different set of metadata
	● Unstructured metadata (attachments) on projects, experiments and samples
	● Dynamic (scriptable) properties, script has full access to other metadata and relationship graph
	● Complex properties (e.g. XML properties), representations on screen and in import / export formats is scriptable
	● Properties are indexed and available for full-text search
Data Provenance Tracking	● Structure based on data spaces, projects, experiments, samples and datasets
	● Relationships between those entities are stored and used for navigation
	● Type system for experiments, samples and datasets
	● Samples and datasets can form “directed acyclic graphs”
Data Storage	● Separation of metadata storage, result data storage and bulk storage (e.g. raw file)
	● Segmented storage model to cope with the common limited file-share sizes of 4-16TB
	● Distributed storage model; one application server can control multiple data store servers in different locations
	● Built-in support for user-trigged and policy-triggered archiving and user-triggered “unarchiving”
	● Policy-based hierarchical representation of datasets on disk for direct read-only access by analysis procedures
Authentication and Authorization	● Authentication modules for file-based, LDAP and Crowd user authentication
	● Support for user groups
	● Role-based access control for users and user groups
Data and Metadata import	● Web interface (web form / CIFEX server)
	● Local “drop box”, i.e. a monitored directory
	● Remote “drop box” (using a Datamover)
	● Application Programming Interface
	● Import of “tab-separated value” (Excel) files
Data and Metadata export	● Export of tabular views as “tab-separated value” (Excel) files
	● Web-based and command-line-based bulk export (via CIFEX server)
	● Via Application Programming Interface
Queries	● Browsing by relationship
	● Full-text search (and filtering) by metadata
	● Custom database queries via saved, parameterized SQL queries
Integration into lab environment / adaption to research field / project	● Scriptable logic of dataset import in drop boxes (e.g. extraction of sample identifier or technical metadata)
	● Plugin interface for custom dataset reports
	● Scriptable upload to custom relational data model
	● Plugin interface for experiment / sample / dataset web views
Integration with other systems	● Links to external databases (e.g. GeneCards, UniProtKB)
	● Provides permlinks to all entity views and most queries
	● Public remote Application Programming Interfaces to integrate with data processing pipelines and visualization tools
HCS specific functionalities
Plate Viewer	● Layout of a plate, providing metadata (e.g. connection to genes or compounds) on mouse-over
	● Heat maps for features
	● Images (channels individually or merged) on click
Plate Reports	Various graph-based reports of selected features for a plate can be produced.
Well Search	Retrieving a table of all datasets (images and analyzed data) and plate information for any list of genes or chemical compounds.
Image intensity rescaling	● Plugin structure for intensity rescaling algorithms
	● Chosen algorithm will be applied to all images within one experiment
	● Tool to choose transformations (based on ImageJ)
Metabolomics specific functionalities
Query databases	Automated population of databases for raw ms database, Flow Injection Analysis and Extracted Ion Chromatogram result databases on dataset upload
Chromatogram Visualization	Graphical representation of a mass spectrometer output
Chromatogram Details	Tabular representation of chromatogram values
Proteomics specific functionalities
Protein Identification	● Tabular view of protein identification results from multiple samples
	● Peptide coverage
Protein Quantification	Tabular view of comparative quantitative measurements
Proteomics-specific queries	e.g. queries for Proteomics quantification data for a systematically varied set of treatment conditions
Next Generation Sequencing specific functionalities
Quality Report	For flow cell dataset, show the Illumina quality report
Metadata Report	Export of metadata report in SOFT format
